# Supplementary material for: The Influence of Diet and Sex on the Gut Microbiota of Lean and Obese JCR:LA-cp Rats
Source: Microorganisms. 2021 May 12;9(5):1037. doi: 10.3390/microorganisms9051037 (PMC8151891; doi:10.3390/microorganisms9051037)
Supplement: Supplementary file 1 [file microorganisms-09-01037-s001.zip]

Archive with 1 entries (1 files):
- microorganisms-1126095-supplementary.pdf
